# Supplementary material for: A novel sequestrate species from Mexico: Aroramyces guanajuatensis sp. nov. (Hysterangiaceae, Hysterangiales)
Source: MycoKeys. 2019 Dec 11;61:27–37. doi: 10.3897/mycokeys.61.36444 (PMC6920220; doi:10.3897/mycokeys.61.36444)
Supplement: XML Treatment for Aroramyces guanajuatensis [file mycokeys.61.36444-treatment1.xml]

<!DOCTYPE tp:taxon-treatment
  PUBLIC "-//TaxonX//DTD Taxonomic Treatment Publishing DTD v0 20100105//EN" "tax-treatment-NSO.dtd">
<tp:taxon-treatment xmlns:tp="http://www.plazi.org/taxpub"><tp:treatment-meta><kwd-group><label>Taxon classification</label><kwd><named-content xmlns:xlink="http://www.w3.org/1999/xlink" content-type="kingdom">Animalia</named-content></kwd><kwd><named-content xmlns:xlink="http://www.w3.org/1999/xlink" content-type="order">Hysterangiales</named-content></kwd><kwd><named-content xmlns:xlink="http://www.w3.org/1999/xlink" content-type="family">Hysterangiaceae</named-content></kwd></kwd-group><mixed-citation publication-type="journal"><person-group><name><surname>Peña-Ramírez</surname><given-names>Rafael</given-names></name><name><surname>Ge</surname><given-names>Zai-Wei</given-names></name><name><surname>Gaitán-Hernández</surname><given-names>Rigoberto</given-names></name><name><surname>Martínez-González</surname><given-names>César Ramiro</given-names></name><name><surname>Guevara-Guerrero</surname><given-names>Gonzalo</given-names></name></person-group><article-title>A novel sequestrate species from Mexico: <italic><tp:taxon-name><tp:taxon-name-part taxon-name-part-type="genus" reg="Aroramyces">Aroramyces</tp:taxon-name-part> <tp:taxon-name-part taxon-name-part-type="species" reg="guanajuatensis">guanajuatensis</tp:taxon-name-part></tp:taxon-name></italic> sp. nov. (<tp:taxon-name><tp:taxon-name-part taxon-name-part-type="family">Hysterangiaceae</tp:taxon-name-part></tp:taxon-name>, <tp:taxon-name><tp:taxon-name-part taxon-name-part-type="order">Hysterangiales</tp:taxon-name-part></tp:taxon-name>)</article-title><source>MycoKeys</source><day>11</day><month>12</month><year>2019</year><volume>61</volume><fpage>27</fpage><lpage>37</lpage><pub-id pub-id-type="doi">10.3897/mycokeys.61.36444</pub-id></mixed-citation></tp:treatment-meta><tp:nomenclature><tp:taxon-name><object-id xmlns:xlink="http://www.w3.org/1999/xlink" content-type="arpha" xlink:type="simple">3F46ADC5-EDF7-57F8-8EF8-CFB4304059F2</object-id>
              <tp:taxon-name-part taxon-name-part-type="genus" reg="Aroramyces">Aroramyces</tp:taxon-name-part>
              <tp:taxon-name-part taxon-name-part-type="species" reg="guanajuatensis">guanajuatensis</tp:taxon-name-part>
              <object-id xmlns:xlink="http://www.w3.org/1999/xlink" content-type="mycobank" xlink:type="simple">30329</object-id>
            </tp:taxon-name><tp:taxon-authority>Peña-Ramírez, Guevara-Guerrero, Z. W. Ge &amp; Martínez-González</tp:taxon-authority><tp:taxon-status xmlns:xlink="http://www.w3.org/1999/xlink" xlink:type="simple">sp. nov.</tp:taxon-status><xref ref-type="fig" rid="F2">Figures 2</xref><xref ref-type="fig" rid="F3">, 3</xref><xref ref-type="fig" rid="F4">, 4</xref></tp:nomenclature><tp:treatment-sec sec-type="material" id="SECID0EUHAG"><title>Type.</title><p>MEXICO. State of Guanajuato, municipality of Guanajuato, Cuenca de la Esperanza Protected Natural Area, 7 November. 2016Peña-Ramírez 108 (Holotype: <abbrev xmlns:xlink="http://www.w3.org/1999/xlink" xlink:title="José Castillo Tovar" id="ABBRID0E1HAG" xlink:type="simple">ITCV</abbrev> 1613).</p></tp:treatment-sec><tp:treatment-sec sec-type="diagnosis" id="SECID0E5HAG"><title>Diagnosis.</title><p><italic><tp:taxon-name><tp:taxon-name-part taxon-name-part-type="genus" reg="Aroramyces">Aroramyces</tp:taxon-name-part> <tp:taxon-name-part taxon-name-part-type="species" reg="guanajuatensis">guanajuatensis</tp:taxon-name-part></tp:taxon-name></italic> is characterized by a peridium 167–240 µm thick, of cotton-like hyphae, up to 170 µm, long, variably structured mesocutis, yellowish subcutis, spores with irregular and inflated utricle.</p><fig id="F2" position="float" orientation="portrait"><object-id xmlns:xlink="http://www.w3.org/1999/xlink" content-type="doi" xlink:type="simple">10.3897/mycokeys.61.36444.figure2</object-id><object-id xmlns:xlink="http://www.w3.org/1999/xlink" content-type="arpha" xlink:type="simple">4B9CE92A-85C4-5BC3-9131-674C57CE165A</object-id><label>Figure 2.</label><caption><p><bold>a–f</bold><italic><tp:taxon-name><tp:taxon-name-part taxon-name-part-type="genus" reg="Aroramyces">Aroramyces</tp:taxon-name-part> <tp:taxon-name-part taxon-name-part-type="species" reg="guanajuatensis">guanajuatensis</tp:taxon-name-part></tp:taxon-name></italic> (holotype <abbrev xmlns:xlink="http://www.w3.org/1999/xlink" xlink:title="José Castillo Tovar" id="ABBRID0EEJAG" xlink:type="simple">ITCV</abbrev> 1613) <bold>a, b</bold> basidiome showing the peridial surface <bold>c</bold> basidiome in cross-section showing glebal surface <bold>d</bold> cross-section of peridium showing three-layered peridium (1 epicutis, 2 mesocutis, 3 subcutis) at 400× <bold>e–f</bold> basidiospore 1000× <bold>f</bold> irregular crest contained within an inflated utricle. Scale bars: 0.5 cm (<bold>a–c, f</bold>), 20 µm (<bold>d</bold>), 5 µm (<bold>e</bold>).</p></caption><graphic xmlns:xlink="http://www.w3.org/1999/xlink" xlink:href="mycokeys-61-027-g002.jpg" position="float" orientation="portrait" xlink:type="simple" id="oo_364094.jpg"><uri content-type="original_file" xlink:type="simple">https://binary.pensoft.net/fig/364094</uri></graphic></fig><fig id="F3" position="float" orientation="portrait"><object-id xmlns:xlink="http://www.w3.org/1999/xlink" content-type="doi" xlink:type="simple">10.3897/mycokeys.61.36444.figure3</object-id><object-id xmlns:xlink="http://www.w3.org/1999/xlink" content-type="arpha" xlink:type="simple">E9CB286E-36FF-5D87-97D7-062145138DE7</object-id><label>Figure 3.</label><caption><p>Electronic photomicrograph of basidiospores <bold>a</bold><italic><tp:taxon-name><tp:taxon-name-part taxon-name-part-type="genus" reg="Aroramyces">Aroramyces</tp:taxon-name-part> <tp:taxon-name-part taxon-name-part-type="species" reg="balanosporus">balanosporus</tp:taxon-name-part></tp:taxon-name></italic> (<abbrev xmlns:xlink="http://www.w3.org/1999/xlink" xlink:title="José Castillo Tovar" id="ABBRID0ESKAG" xlink:type="simple">ITCV</abbrev> 848) and <bold>b</bold><italic><tp:taxon-name><tp:taxon-name-part taxon-name-part-type="genus" reg="Aroramyces">Aroramyces</tp:taxon-name-part> <tp:taxon-name-part taxon-name-part-type="species" reg="guanajuatensis">guanajuatensis</tp:taxon-name-part></tp:taxon-name></italic> (<abbrev xmlns:xlink="http://www.w3.org/1999/xlink" xlink:title="José Castillo Tovar" id="ABBRID0EDLAG" xlink:type="simple">ITCV</abbrev> 1739). Scale bars: 5 µm.</p></caption><graphic xmlns:xlink="http://www.w3.org/1999/xlink" xlink:href="mycokeys-61-027-g003.jpg" position="float" orientation="portrait" xlink:type="simple" id="oo_364095.jpg"><uri content-type="original_file" xlink:type="simple">https://binary.pensoft.net/fig/364095</uri></graphic></fig></tp:treatment-sec><tp:treatment-sec sec-type="etymology" id="SECID0EMLAG"><title>Etymology.</title><p>"<italic>guanajuatensis</italic>" in reference to the site (Guanajuato state) where the new taxon was discovered.</p></tp:treatment-sec><tp:treatment-sec sec-type="description" id="SECID0EULAG"><title>Description.</title><p>Basidiome 4.4–17×3.9–13.5×3.2–11.2 mm, globose or subglobose to irregular, sometimes compressed when growing together. Peridial surface white, pale brown, fibrillose or tomentose, often with cotton-like patches of white hyphae encompassing some debris soil, stones, leaves, and roots. Peridium Separable and fragile, exposing portions of the gleba. &lt; 0.5 mm thick, mostly hyaline, outer portion pale brown, with a dark ring next to the gleba. Gleba brown, trama gelatinized, locules irregularly shaped, columella dendroid, translucent gray. Odor fungoid; taste not recorded. Basidiomata hard wen dried.</p><p>Peridium three layered, 165–240 µm thick. Epicutis 7.5–22.5 µm thick of hyaline to reddish brown, thin-walled, interwoven to repent or erect hyphae, 2–9 µm wide, forming scattered caespitose groups of erect, branched, setal hyphae up to 170 µm long, with abundant crystalline structures adherent on hyphal walls, clamp connections present. Mesocutis 55–105 µm thick, abundant hyaline, isodiametric, globose to subglobose, angular pseudoparenchyma like cells. 4–35×3–24 µm, also with some irregularly shaped, interwoven hyphae, 3–11 µm wide. walls 1–2 µm µm wide, clamp connection absent. Subcutis 22.5–95 µm thick, of interwoven prostrate hyphae, 3–4 µm broad, with scattered large pseudoparenchyma like cells up to 37.5×30 µm, clamp connection absent.</p><p>Trama of hyaline, interwoven hyphae 4 µm wide, embedded in a gelatinized matrix, clamp connections present.</p><p>Basidia fusoid to clavate, hyaline, 14–48 × 9–12 µm, mean = 32.5 × 10.3 µm, wall 1 µm thick. Basidiospores ellipsoid to broadly ellipsoid, symmetrical, hyaline to pale brown, slightly reddish in KOH, pale brown in mass, excluding utricle 9–13 × 6–7 µm long, mean = 11 × 6.1 µm, Q range = 1.5–2.17, Q mean = 1.8; with utricle 12–17 × 7–10 µm long, mean = 14.47 × 8.27 µm, Q = 1.5–2.13, mean = 1.76. Ornamentation of irregular crest contained within an inflated utricle, hilar appendage in cross-section appears rectangular, 1–3 × 4–6 µm, mean = 1.97 × 5.2 µm. Apex obtuse. Utricle inflated up to 3 µm from spore wall, mean = 1.43 µm, occasionally the utricle is asymmetrically inflated.</p><fig id="F4" position="float" orientation="portrait"><object-id xmlns:xlink="http://www.w3.org/1999/xlink" content-type="doi" xlink:type="simple">10.3897/mycokeys.61.36444.figure4</object-id><object-id xmlns:xlink="http://www.w3.org/1999/xlink" content-type="arpha" xlink:type="simple">F90ACCCD-B2A7-598B-89BA-9FEF87E1C132</object-id><label>Figure 4.</label><caption><p><bold>a–f</bold><italic><tp:taxon-name><tp:taxon-name-part taxon-name-part-type="genus" reg="Aroramyces">Aroramyces</tp:taxon-name-part> <tp:taxon-name-part taxon-name-part-type="species" reg="guanajuatensis">guanajuatensis</tp:taxon-name-part></tp:taxon-name></italic> (holotype <abbrev xmlns:xlink="http://www.w3.org/1999/xlink" xlink:title="José Castillo Tovar" id="ABBRID0ERMAG" xlink:type="simple">ITCV</abbrev> 1613) <bold>a–c</bold> Cross-section of peridium <bold>a</bold> epicutis of hyphae postrate cells and angular pseudoparenchyma like mesocutis <bold>b</bold> arrow head showing postrate cell subcutis <bold>c</bold> arrow head showing large cell scattered in subcutis <bold>d</bold> arrow head showing epicutis hyphae with attached crystals <bold>e</bold> basidia and basidioles <bold>f</bold> epicutis clamp connection. Scale bar: 10 µm (<bold>a–c, e</bold>), 25 µm (<bold>d</bold>), 5 µm (<bold>f</bold>).</p></caption><graphic xmlns:xlink="http://www.w3.org/1999/xlink" xlink:href="mycokeys-61-027-g004.jpg" position="float" orientation="portrait" xlink:type="simple" id="oo_364096.jpg"><uri content-type="original_file" xlink:type="simple">https://binary.pensoft.net/fig/364096</uri></graphic></fig></tp:treatment-sec><tp:treatment-sec sec-type="distribution" id="SECID0EONAG"><title>Distribution, habit and ecology.</title><p>MEXICO, state of Guanajuato. Cuenca de la Esperanza Protected Natural Area. Hypogeous, under <italic><tp:taxon-name><tp:taxon-name-part taxon-name-part-type="genus" reg="Quercus">Quercus</tp:taxon-name-part></tp:taxon-name></italic> spp. at 2530 m. 21°03.87'N, 101°13.193'W. October to December. The March collection was dried in situ.</p></tp:treatment-sec><tp:treatment-sec sec-type="material" id="SECID0E2NAG"><title>Additional material examined.</title><p>Mexico, state of Guanajuato, Cuenca de la Esperanza Protected Natural Area: <named-content xmlns:xlink="http://www.w3.org/1999/xlink" content-type="dwc:verbatimCoordinates" xlink:type="simple"><named-content content-type="geo-json" specific-use="{&#34;type&#34;:&#34;Point&#34;,&#34;coordinates&#34;:[-101.219883,21.067917]}" id="NCID0EEOAG" xlink:type="simple">21°04.075'N, 101°13.193'W</named-content></named-content> 2500 m, 26 October 2016, Peña-Ramírez 102, paratype (<abbrev xmlns:xlink="http://www.w3.org/1999/xlink" xlink:title="José Castillo Tovar" id="ABBRID0EJOAG" xlink:type="simple">ITCV</abbrev> 1610). <named-content xmlns:xlink="http://www.w3.org/1999/xlink" content-type="dwc:verbatimCoordinates" xlink:type="simple"><named-content content-type="geo-json" specific-use="{&#34;type&#34;:&#34;Point&#34;,&#34;coordinates&#34;:[-101.225517,85.850000]}" id="NCID0EQOAG" xlink:type="simple">21°03891'N, 101°13.531'W</named-content></named-content> 2457 m, 5 October 2016, Peña-Ramírez 70 (<abbrev xmlns:xlink="http://www.w3.org/1999/xlink" xlink:title="José Castillo Tovar" id="ABBRID0EVOAG" xlink:type="simple">ITCV</abbrev> 1689). <named-content xmlns:xlink="http://www.w3.org/1999/xlink" content-type="dwc:verbatimCoordinates" xlink:type="simple"><named-content content-type="geo-json" specific-use="{&#34;type&#34;:&#34;Point&#34;,&#34;coordinates&#34;:[-101.225550,21.064850]}" id="NCID0E3OAG" xlink:type="simple">21°03.891'N, 101°13.533'W</named-content></named-content>, 2464 m, 5 October 2016, Peña-Ramírez 72 (<abbrev xmlns:xlink="http://www.w3.org/1999/xlink" xlink:title="José Castillo Tovar" id="ABBRID0EBPAG" xlink:type="simple">ITCV</abbrev> 1691). <named-content xmlns:xlink="http://www.w3.org/1999/xlink" content-type="dwc:verbatimCoordinates" xlink:type="simple"><named-content content-type="geo-json" specific-use="{&#34;type&#34;:&#34;Point&#34;,&#34;coordinates&#34;:[-101.226017,21.064667]}" id="NCID0EIPAG" xlink:type="simple">21°03.88'N, 101°13.561'W</named-content></named-content>, 2471 m, 5 October 2016, Peña-Ramírez 75 (<abbrev xmlns:xlink="http://www.w3.org/1999/xlink" xlink:title="José Castillo Tovar" id="ABBRID0ENPAG" xlink:type="simple">ITCV</abbrev> 1694). <named-content xmlns:xlink="http://www.w3.org/1999/xlink" content-type="dwc:verbatimCoordinates" xlink:type="simple"><named-content content-type="geo-json" specific-use="{&#34;type&#34;:&#34;Point&#34;,&#34;coordinates&#34;:[-101.221300,21.064167]}" id="NCID0EUPAG" xlink:type="simple">21°03.85'N, 101°13.278'W</named-content></named-content>. 2533 m, 19 October 2016 Peña-Ramírez 92 (<abbrev xmlns:xlink="http://www.w3.org/1999/xlink" xlink:title="José Castillo Tovar" id="ABBRID0EZPAG" xlink:type="simple">ITCV</abbrev> 1711). <named-content xmlns:xlink="http://www.w3.org/1999/xlink" content-type="dwc:verbatimCoordinates" xlink:type="simple"><named-content content-type="geo-json" specific-use="{&#34;type&#34;:&#34;Point&#34;,&#34;coordinates&#34;:[-101.224350,21.062350]}" id="NCID0EAQAG" xlink:type="simple">21°03.741'N, 101°13.461'W</named-content></named-content>. 2500 m, 14 November 2016, Peña-Ramírez 110 (<abbrev xmlns:xlink="http://www.w3.org/1999/xlink" xlink:title="José Castillo Tovar" id="ABBRID0EFQAG" xlink:type="simple">ITCV</abbrev> 1729). <named-content xmlns:xlink="http://www.w3.org/1999/xlink" content-type="dwc:verbatimCoordinates" xlink:type="simple"><named-content content-type="geo-json" specific-use="{&#34;type&#34;:&#34;Point&#34;,&#34;coordinates&#34;:[-101.225850,21.065017]}" id="NCID0EMQAG" xlink:type="simple">21°03.901'N, 101°13.551'W</named-content></named-content>. 22 December 2016, Peña-Ramírez 119 (<abbrev xmlns:xlink="http://www.w3.org/1999/xlink" xlink:title="José Castillo Tovar" id="ABBRID0ERQAG" xlink:type="simple">ITCV</abbrev> 1738). <named-content xmlns:xlink="http://www.w3.org/1999/xlink" content-type="dwc:verbatimCoordinates" xlink:type="simple"><named-content content-type="geo-json" specific-use="{&#34;type&#34;:&#34;Point&#34;,&#34;coordinates&#34;:[-101.216967,21.065083]}" id="NCID0EYQAG" xlink:type="simple">21°03.905'N, 101°13.018'W</named-content></named-content>. 2458 m. 22 December 2016, Peña-Ramírez 120 (<abbrev xmlns:xlink="http://www.w3.org/1999/xlink" xlink:title="José Castillo Tovar" id="ABBRID0E4QAG" xlink:type="simple">ITCV</abbrev> 1739). <named-content xmlns:xlink="http://www.w3.org/1999/xlink" content-type="dwc:verbatimCoordinates" xlink:type="simple"><named-content content-type="geo-json" specific-use="{&#34;type&#34;:&#34;Point&#34;,&#34;coordinates&#34;:[-101.216967,21.067417]}" id="NCID0EERAG" xlink:type="simple">21°04.045'N, 101°13.018'W</named-content></named-content>. 2508 m, 6 March 2017, Peña-Ramírez 122 (<abbrev xmlns:xlink="http://www.w3.org/1999/xlink" xlink:title="José Castillo Tovar" id="ABBRID0EJRAG" xlink:type="simple">ITCV</abbrev> 1741).</p></tp:treatment-sec></tp:taxon-treatment>
